# Supplementary material for: An Update on Breast Cancer Multigene Prognostic Tests—Emergent Clinical Biomarkers
Source: Front Med (Lausanne). 2018 Sep 4;5:248. doi: 10.3389/fmed.2018.00248 (PMC6131478; doi:10.3389/fmed.2018.00248)
Supplement: Supplementary Table 1 — List of all genes/proteins present in each molecular signature. [NB, MammaPrint 70 gene signature list was obtained from Tian et al. (60)–genes in duplicate were removed, namely when different probes mapped to the same gene]. [file Table_1.XLS]

## Sheet: Sheet1
Oncotype DX	Mammaprint	Prosigna/PAM50	EndoPredict	BCI	Mammostrat	IHC4
ACTB	AA555029_RC	ACTR3B	AZGP1	BUB1B	CEACAM5	ESR1
BAG1	ALDH4A1	ANLN	BIRC5	CENPA	HTF9C	HER2
BCL2	AP2B1	BAG1	CALM2	HOXB13	NDRG1	Ki67
BIRC5	AYTL2	BCL2	DHCR7	IL17BR	SLC7A5	PGR
CCNB1	BBC3	BIRC5	HBB	NEK2	TP53
CD68	C16orf61	BLVRA	IL6ST	RACGAP1
CTSL2	C20orf46	CCNB1	MGP	RRM2
ESR1	C9orf30	CCNE1	OAZ1
GAPDH	CCNE2	CDC20	RBBP8
GRB7	CDC42BPA	CDC6	RPL37A
GSTM1	CDCA7	CDCA1	STC2
GUS	CENPA	CDH3	UBE2C
HER2	COL4A2	CENPF
Ki67	DCK	CEP55
MMP11	DIAPH3	CXXC5
MYBL2	DTL	EGFR
PGR	EBF4	ERBB2
RPLPO	ECT2	ESR1
SCUBE2	EGLN1	EXO1
STK15	ESM1	FGFR4
TRFC	EXT1	FOXA1
	FGF18	FOXC1
	FLT1	GPR160
	GMPS	GRB7
	GNAZ	KIF2C
	GPR126	KNTC2
	GPR180	KRT14
	GSTM3	KRT17
	HRASLS	KRT5
	IGFBP5	MAPT
	JHDM1D	MDM2
	KNTC2	MELK
	LGP2	MIA
	LIN9	MKI67
	LOC100131053	MLPH
	LOC100288906	MMP11
	LOC730018	MYBL2
	MCM6	MYC
	MELK	NAT1
	MMP9	ORC6L
	MS4A7	PGR
	MTDH	PHGDH
	NMU	PTTG1
	NUSAP1	RRM2
	ORC6L	SFRP1
	OXCT1	SLC39A6
	PALM2	TMEM45B
	PECI	TYMS
	PITRM1	UBE2C
	PRC1	UBE2T
	QSCN6L1
	RAB6B
	RASSF7
	RECQL5
	RFC4
	RTN4RL1
	RUNDC1
	SCUBE2
	SERF1A
	SLC2A3
	STK32B
	TGFB3
	TSPYL5
	UCHL5
	WISP1
	ZNF533

## Sheet: Sheet2
	Oncotype DX	Mammaprint	Prosigna/PAM50	EndoPredict	BCI	Mammostrat	IHC4
Oncotype DX			BIRC5, CCNB1, MYBL2, MMP11, GRB7, ESR1, PGR, BCL, BAG1	BIRC5			ESR1, PGR, HER2, Ki67
Mammaprint			ORC6L		CENPA
Prosigna/PAM50				BIRC5, UBE2C	RRM2		ESR1, PGR
EndoPredict
BCI
Mammostrat
IHC4

## Sheet: Sheet3
	Oncotype DX	Mammaprint	Prosigna/PAM50	EndoPredict	BCI	Mammostrat	IHC4
Oncotype DX			9	1			4
Mammaprint			1		1
Prosigna/PAM50				2	1		2
EndoPredict
BCI
Mammostrat
IHC4

## Sheet: Sheet4
table	figure	vant veer
AA555029_RC	AA555029_RC	AA555029_RC
ALDH4A1	ALDH4A1	AF257175
AP2B1	AP2B1	AK000745
AYTL2	AYTL2	AKAP2
BBC3	BBC3	AL080059
C16orf61	C16orf61	AL137718
C20orf46	C20orf46	ALDH4
C9orf30	C9orf30	AP2B1
CCNE2	CCNE2	BBC3
CDC42BPA	CDC42BPA	CCNE2
CDCA7	CDCA7	CEGP1
CENPA	CENPA	CENPA
COL4A2	COL4A2	CFFM4
DCK	DCK	COL4A2
DIAPH3	DIAPH3	Contig20217_RC
DTL	DTL	Contig24252_RC
EBF4	EBF4	Contig28552_RC
ECT2	ECT2	Contig32125_RC
EGLN1	EGLN1	Contig32185_RC
ESM1	ESM1	Contig35251_RC
EXT1	EXT1	Contig38288_RC
FGF18	FGF18	Contig40831_RC
FLT1	FLT1	Contig46218_RC
GMPS	GMPS	Contig46223_RC
GNAZ	GNAZ	Contig48328_RC
GPR126	GPR126	Contig55377_RC
GPR180	GPR180	Contig55725_RC
GSTM3	GSTM3	Contig63649_RC
HRASLS	HRASLS	DC13
IGFBP5	IGFBP5	DCK
JHDM1D	JHDM1D	DKFZP564D0462
KNTC2	KNTC2	ECT2
LGP2	LGP2	ESM1
LIN9	LIN9	EXT1
LOC100131053	LOC100131053	FGF18
LOC100288906	LOC100288906	FLJ11190
LOC730018	LOC730018	FLJ11354
MCM6	MCM6	FLJ12443
MELK	MELK	FLJ22477
MMP9	MMP9	FLT1
MS4 A7	MS4A7	GMPS
MTDH	MTDH	GNAZ
NMU	NMU	GSTM3
NUSAP1	NUSAP1	HEC
ORC6L	ORC6L	HSA250839
OXCT1	OXCT1	IGFBP5
PALM2	PALM2	IGFBP5
PECI	PECI	KIAA0175
PITRM1	PITRM1	KIAA1442
PRC1	PRC1	L2DTL
QSCN6L1	QSCN6L1	LOC51203
RAB6B	RAB6B	LOC57110
RASSF7	RASSF7	MCM6
RECQL5	RECQL5	MMP9
RFC4	RFC4	MP1
RTN4RL1	RTN4RL1	NMU
RUNDC1	RUNDC1	ORC6L
SCUBE2	SCUBE2	OXCT
SERF1A	SERF1A	PECI
SLC2A3	SLC2A3	PK428
STK32B	STK32B	PRC1
TGFB3	TGFB3	RAB6B
TSPYL5	TSPYL5	RFC4
UCHL5	UCHL5	SERF1A
WISP1	WISP1	SLC2A3
ZNF533	ZNF533	SM-20
	PITRM1	TGFB3
		TMEFF1
		UCH37
		WISP1
